# Supplementary material for: Allopurinol and Alkaline Phosphatase Levels in Patients with Non-Dialysis CKD
Source: J Clin Med. 2026 Jun 17;15(12):4685. doi: 10.3390/jcm15124685 (PMC13302618; doi:10.3390/jcm15124685)
Supplement: Supplementary file 1 [file jcm-15-04685-s001.zip]

Archive with 1 entries (1 files):
- jcm-4338601-supplementary.pdf
